# Supplementary material for: Disruption of Poly(ADP-ribosyl)ation Improves Plant Tolerance to Methyl Viologen-Mediated Oxidative Stress via Induction of ROS Scavenging Enzymes
Source: Int J Mol Sci. 2024 Aug 29;25(17):9367. doi: 10.3390/ijms25179367 (PMC11395660; doi:10.3390/ijms25179367)
Supplement: Supplementary file 1 [file ijms-25-09367-s001.zip]

Archive with 1 entries (1 files):
- Table S1 Supplementary.pdf
